# Supplementary material for: miR-197-3p Promotes Osteosarcoma Stemness and Chemoresistance by Inhibiting SPOPL
Source: J Clin Med. 2023 Feb 1;12(3):1177. doi: 10.3390/jcm12031177 (PMC9917813; doi:10.3390/jcm12031177)
Supplement: Supplementary file 1 [file jcm-12-01177-s001.zip]

Archive with 1 entries (1 files):
- jcm-2155684-supplementary.pdf
